# Supplementary material for: An miRNA-mRNA integrative analysis in human placentas and mice: role of the Smad2/miR-155-5p axis in the development of fetal growth restriction
Source: Front Bioeng Biotechnol. 2023 May 18;11:1159805. doi: 10.3389/fbioe.2023.1159805 (PMC10233019; doi:10.3389/fbioe.2023.1159805)
Supplement: Supplementary file 1 [file Table1.XLS]

## Sheet: hsa-miR-155-5p_TargetPrediction
TargentGeneName	miRDB	targetScan	picTar	RNA22	PITA	miRanda	Count(WebsiteOnTarget)
JARID2	●	●	●	●	●	●	6
SSH2	●	●	●	●	●	●	6
YWHAZ	●	●	●	●	●	●	6
CARHSP1	●	●	●	●	●	●	6
MYO10	●	●	●	●	●	●	6
RREB1	●	●	●	●	●	●	6
PSKH1	●	●	●	●	●	●	6
MYO1D	●	●	●	×	●	●	5
SEPT11	●	●	●	×	●	●	5
ZNF236	●	●	●	×	●	●	5
RCN2	●	●	●	×	●	●	5
KRAS	●	●	●	×	●	●	5
MYBL1	●	●	●	×	●	●	5
SMARCA4	●	●	●	×	●	●	5
GNAS	●	●	●	×	●	●	5
ARL5B	●	●	●	×	●	●	5
CSNK1G2	●	●	●	×	●	●	5
FBXO33	●	●	●	×	●	●	5
MAP3K14	●	●	●	×	●	●	5
MIER3	●	●	●	×	●	●	5
TLE4	●	●	●	×	●	●	5
MBTD1	●	●	●	×	●	●	5
SP1	●	●	×	●	●	●	5
FAM135A	●	●	●	×	●	●	5
STRN3	●	●	●	×	●	●	5
ANTXR2	●	●	●	×	●	●	5
CAB39	●	●	●	×	●	●	5
QKI	●	●	●	×	●	●	5
AICDA	●	●	●	×	●	●	5
BACH1	●	●	●	×	●	●	5
SATB1	●	●	●	×	●	●	5
SOCS1	●	●	●	×	●	●	5
ARID2	●	●	●	×	●	●	5
RCOR1	●	●	●	×	●	●	5
PSIP1	●	●	●	×	●	●	5
RPS6KA3	●	●	●	×	●	●	5
WWC1	●	●	●	×	●	●	5
NDFIP1	●	●	●	×	●	●	5
FBXO11	●	●	●	×	●	●	5
MYB	●	●	●	×	●	●	5
E2F2	●	●	●	×	●	●	5
SYPL1	●	×	●	●	●	●	5
TOMM20	●	●	●	×	●	●	5
BRD1	●	●	●	×	●	●	5
MEF2A	●	●	●	×	●	●	5
PKN2	●	●	●	×	●	●	5
USP9X	●	●	●	×	●	●	5
RNF123	●	●	●	×	●	●	5
TP53INP1	●	●	●	×	●	●	5
SP3	●	●	●	×	●	●	5
RAB11FIP2	●	●	●	×	●	●	5
IRF2BP2	●	●	●	×	●	●	5
YWHAE	●	●	●	×	●	●	5
CEBPB	●	●	●	×	●	●	5
KDM2A	●	●	●	●	×	●	5
ETS1	●	●	●	×	●	●	5
TCF4	●	●	●	×	●	●	5
WEE1	●	●	●	×	●	●	5
G3BP2	●	●	●	×	●	●	5
HBP1	●	●	●	×	●	●	5
CDC73	×	●	●	●	●	●	5
MBNL3	●	●	×	×	●	●	4
CUX1	●	●	●	×	×	●	4
RHEB	●	●	●	×	×	●	4
DNAJB1	●	●	●	×	×	●	4
FGF9	●	●	●	×	×	●	4
FXR1	●	●	×	×	●	●	4
LSM14A	●	●	×	×	●	●	4
ZNF652	●	●	●	×	●	×	4
RC3H2	●	×	●	×	●	●	4
EN2	●	●	×	×	●	●	4
CARD11	●	●	●	×	×	●	4
ZBTB38	●	●	×	×	●	●	4
GLCCI1	●	×	●	×	●	●	4
FAR1	●	●	●	×	×	●	4
DHX40	●	●	×	×	●	●	4
SMAD2	●	●	●	×	●	×	4
LCORL	●	×	●	×	●	●	4
CHAF1A	●	●	●	×	×	●	4
FOS	●	●	×	×	●	●	4
SPRED1	●	●	●	×	●	×	4
NFIA	●	●	●	×	●	×	4
DCLRE1A	●	●	●	×	×	●	4
KAT2A	●	●	●	●	×	×	4
HIF1A	●	×	●	×	●	●	4
S1PR1	●	●	●	×	×	●	4
COPS3	●	●	●	×	×	●	4
TADA2B	●	●	●	×	×	●	4
PHC3	●	●	×	×	●	●	4
CYB561D1	●	●	●	×	×	●	4
ATXN1L	●	●	●	×	×	●	4
PTPRJ	●	●	●	×	×	●	4
RAB34	●	●	●	×	×	●	4
UBQLN1	●	×	●	×	●	●	4
USP48	●	●	●	×	×	●	4
CLCN5	●	●	×	×	●	●	4
SMAD1	●	●	×	×	●	●	4
ZMYM2	●	●	●	×	×	●	4
SYVN1	●	●	●	×	×	●	4
KBTBD2	●	×	●	×	●	●	4
SALL1	●	●	●	×	×	●	4
RAB5C	●	●	×	×	●	●	4
KDM5B	●	●	×	●	×	●	4
NGEF	●	●	●	×	×	●	4
TAB2	●	●	●	×	×	●	4
LRRC59	●	●	●	×	×	●	4
BDNF	●	●	●	×	×	●	4
CHD9	●	●	×	×	●	●	4
TCF7L2	●	●	●	×	×	●	4
SPOCK1	●	●	×	×	●	●	4
ADD3	●	×	●	×	●	●	4
PELI1	●	×	●	●	×	●	4
KCNN3	●	×	●	×	●	●	4
SGK3	●	●	×	×	●	●	4
TAPT1	●	●	×	×	●	●	4
BSDC1	●	●	●	×	×	●	4
TRIM32	●	●	×	×	●	●	4
ZNF618	●	●	×	×	●	●	4
PICALM	●	×	●	×	●	●	4
SOCS6	●	●	●	×	×	●	4
SLA	×	●	●	×	●	●	4
ELL2	×	●	●	×	●	●	4
SDCBP	×	●	●	×	●	●	4
NOVA1	×	●	●	×	●	●	4
C8orf4	×	●	●	×	●	●	4
WNK1	×	●	●	×	●	●	4
ACVR2A	×	●	●	×	●	●	4
N4BP1	×	●	●	×	●	●	4
RAB6A	×	●	●	×	●	●	3
ZNF238	×	●	●	×	●	●	3
CHD7	×	●	●	×	●	●	3
TRIM2	×	●	●	×	●	●	3
PHF17	×	●	●	×	●	●	3
DPY19L1	●	×	×	×	●	●	3
CD274	●	●	●	×	×	×	3
TSHZ3	●	×	●	×	×	●	3
DDX3Y	●	×	×	×	●	●	3
PAPOLA	●	×	●	×	×	●	3
RICTOR	●	●	●	×	×	×	3
FAM133A	●	●	×	×	×	●	3
OTUB2	●	●	×	×	×	●	3
SLC11A2	●	×	×	●	×	●	3
NAA50	●	●	×	●	×	×	3
FBXL17	●	●	×	×	×	●	3
CLCN3	●	×	×	×	●	●	3
NR2F2	●	×	●	×	×	●	3
RCHY1	●	×	×	●	×	●	3
TNPO1	●	×	×	×	●	●	3
TM9SF3	●	●	×	×	×	●	3
RORA	●	●	●	×	×	×	3
KLF3	●	●	●	×	×	×	3
GPD1L	●	●	×	×	×	●	3
HIVEP2	●	×	●	×	×	●	3
PLEKHB2	●	×	×	×	●	●	3
GRIP1	●	×	●	●	×	×	3
SOCS5	●	×	×	×	●	●	3
PAK2	●	●	×	×	×	●	3
TBC1D15	●	●	×	×	×	●	3
BRWD3	●	×	●	×	×	●	3
KDM3A	●	×	●	×	×	●	3
KPNA1	●	●	●	×	×	×	3
BNC2	●	●	×	×	●	×	3
DIXDC1	●	×	×	×	●	●	3
TRAF3	●	●	●	×	×	×	3
CKAP5	●	×	●	×	×	●	3
BAG5	●	●	×	×	×	●	3
SUFU	●	●	●	×	×	×	3
SAP30L	●	●	×	×	×	●	3
SLC39A10	●	×	●	×	×	●	3
MPEG1	●	●	×	×	×	●	3
WNT5A	●	×	×	×	●	●	3
APC	●	●	●	×	×	×	3
RBM47	●	×	●	×	×	●	3
PDE12	●	×	●	×	×	●	3
CSF2RB	●	●	×	×	×	●	3
SERTAD2	●	●	●	×	×	×	3
RAP1B	●	●	×	×	×	●	3
KIF3A	●	×	×	×	●	●	3
ZSWIM6	●	●	×	×	×	●	3
PRPF39	●	×	●	×	×	●	3
ARRB2	●	●	×	×	×	●	3
C8orf44×SGK3	●	●	●	×	×	×	3
SEPHS1	●	×	×	×	●	●	3
CA13	●	●	×	×	×	●	3
KLHL8	●	●	×	×	×	●	3
TERF1	●	●	×	×	×	●	3
MAP4K3	●	×	×	×	●	●	3
ARNTL	●	×	●	×	×	●	3
CHD8	●	×	●	×	×	●	3
AKAP10	●	×	●	×	×	●	3
ZNF160	●	×	×	●	×	●	3
MASTL	●	×	×	●	×	●	3
TSPAN14	●	●	●	×	×	×	3
RNF149	●	●	×	×	×	●	3
TRIM23	●	●	×	×	×	●	3
LRAT	●	×	×	×	●	●	3
SPI1	●	●	×	×	×	●	3
DUSP14	●	×	×	×	●	●	3
EYA2	●	●	×	×	×	●	3
MIDN	●	●	●	×	×	×	3
PEA15	●	●	×	×	×	●	3
SMNDC1	●	×	●	×	×	●	3
MITF	●	×	×	×	●	●	3
RBAK	●	●	×	×	×	●	3
TPRKB	●	●	×	×	×	●	3
RTKN2	●	●	×	×	×	●	3
RAPGEF2	●	×	×	×	●	●	3
ANKFY1	●	●	×	×	×	●	3
VMA21	●	●	×	×	×	●	3
CSRNP2	●	●	×	×	×	●	3
AAK1	●	●	×	×	●	×	3
FMNL2	●	×	×	×	●	●	3
ACTR10	●	●	×	×	×	●	3
PDCD4	●	×	×	●	×	●	3
HNRNPA3	●	×	●	×	×	●	3
BRWD1	●	●	×	×	●	×	3
TRAM1	●	×	×	×	●	●	3
GYG1	●	×	×	●	×	●	3
CTTNBP2NL	●	●	×	×	×	●	3
TRPS1	●	●	×	×	×	●	3
AGPAT5	●	×	×	×	●	●	3
DCUN1D3	●	●	●	×	×	×	3
AGTRAP	●	●	×	×	×	●	3
MPP5	●	×	×	×	●	●	3
PAM	●	●	●	×	×	×	3
DMTF1	●	●	×	×	×	●	3
ATP6V1G1	●	●	×	×	×	●	3
EHD1	●	●	●	×	×	×	3
HERC4	●	●	×	×	×	●	3
G2E3	●	●	×	×	×	●	3
PDE3A	●	×	×	×	●	●	3
ZBTB41	●	×	●	×	×	●	3
FAM104A	×	●	×	×	●	●	3
SKIV2L2	×	●	×	×	●	●	3
SIRT1	×	●	×	×	●	●	3
TMEM33	×	●	×	×	●	●	3
FOXO3	×	●	×	×	●	●	3
XRN1	×	●	×	×	●	●	3
NFAT5	×	●	●	×	●	×	3
NAMPT	×	×	●	●	×	●	3
TGFBR2	×	●	×	●	×	●	3
ZNF644	×	●	●	×	×	●	3
CNOT6	×	×	×	●	●	●	3
PDE7A	×	●	×	×	●	●	3
ATAD2B	×	×	●	×	●	●	3
SMARCAD1	×	●	×	×	●	●	3
TRIM44	×	●	●	×	×	●	3
KIAA1715	×	●	×	●	×	●	3
PTAR1	×	●	●	×	●	×	3
ATP2B1	×	×	●	×	●	●	3
SKI	×	●	●	×	×	●	3
PKIA	×	×	●	×	●	●	3
NUFIP2	×	●	●	×	●	×	2
GCFC1	×	●	●	×	×	●	2
NR1D2	×	●	×	×	●	●	2
ILF3	×	●	×	×	●	●	2
KIAA1462	×	●	×	×	●	●	2
GSK3B	×	●	●	×	×	●	2
PRKAR1A	×	●	×	×	●	●	2
SATB2	×	●	×	×	●	●	2
VTI1A	×	●	●	×	×	●	2
CXorf23	×	●	×	×	●	●	2
ARID4A	×	●	×	×	●	●	2
RAPH1	×	●	×	×	●	●	2
SIM2	×	●	●	×	×	●	2
UBE2D3	×	×	●	×	●	●	2
GLT25D1	×	●	×	×	●	●	2
KIAA1267	×	●	×	●	×	●	2
PHC2	×	●	×	●	×	●	2
CEP350	×	×	●	×	●	●	2
KCTD3	×	●	×	×	●	●	2
C10orf12	×	●	●	×	×	●	2
RGL1	×	●	×	×	●	●	2
ZNF664	×	×	●	×	●	●	2
PIK3R1	×	●	×	×	●	●	2
ENTPD7	×	●	×	●	×	●	2
CLDN1	×	●	×	×	●	●	2
CHCHD7	×	●	●	×	×	●	2
PANK1	×	●	●	×	×	●	2
BTBD3	×	●	×	×	●	●	2
CBWD6	●	×	×	×	×	●	2
CBWD1	●	×	×	×	×	●	2
CBWD5	●	×	×	×	×	●	2
SSX2	●	×	×	×	×	●	2
CBWD3	●	×	×	×	×	●	2
BTBD1	●	×	×	×	×	●	2
GALC	●	×	×	×	×	●	2
MAGED2	●	×	×	×	×	●	2
SOX9	●	×	●	×	×	×	2
ADAMTS1	●	×	×	×	×	●	2
IKBIP	●	×	×	×	×	●	2
VPS18	●	×	×	×	×	●	2
DDAH1	●	×	×	×	×	●	2
ZNF320	●	×	×	×	×	●	2
AKTIP	●	×	×	×	×	●	2
ARHGAP18	●	×	×	×	×	●	2
ZNF737	●	×	×	×	×	●	2
CHURC1	●	×	×	×	×	●	2
ST8SIA4	●	×	×	×	×	●	2
LGALSL	●	×	●	×	×	×	2
RPS6KB1	●	×	×	×	×	●	2
FBXO30	●	×	×	×	×	●	2
MSL3	●	×	×	×	×	●	2
ZDHHC2	●	×	×	×	×	●	2
TDO2	●	×	×	×	×	●	2
DSG2	●	×	×	×	×	●	2
BET1	●	×	×	×	×	●	2
FGL2	●	×	×	×	×	●	2
SORT1	●	×	×	×	×	●	2
SPTY2D1	●	×	●	×	×	×	2
RBMS3	●	×	×	×	×	●	2
MIER1	●	×	×	×	×	●	2
RGP1	●	×	●	×	×	×	2
VCPIP1	●	×	×	×	×	●	2
IL17RB	●	×	×	×	×	●	2
SEMA3A	●	×	×	×	×	●	2
AHRR	●	×	×	×	×	●	2
DET1	●	×	×	×	×	●	2
SLFN11	●	×	×	×	×	●	2
INTS6	●	×	×	×	×	●	2
CCNJL	●	×	×	×	×	●	2
GALT	●	×	×	×	×	●	2
PARD3B	●	●	×	×	×	×	2
TAF5L	●	×	×	×	×	●	2
KLHL5	●	×	×	×	×	●	2
ARL2BP	●	×	×	×	×	●	2
TINAG	●	×	×	×	×	●	2
CNOT7	●	×	×	×	×	●	2
SMUG1	●	×	●	×	×	×	2
TYRP1	●	×	×	×	×	●	2
ZNF492	●	×	×	×	×	●	2
ZKSCAN1	●	×	×	×	×	●	2
POLE3	●	×	×	×	×	●	2
FANCD2	●	×	×	×	×	●	2
SRGAP2	●	×	×	×	×	●	2
SLC12A6	●	×	×	×	×	●	2
RUFY2	●	×	×	×	×	●	2
GATM	●	×	×	×	×	●	2
ENTPD4	●	×	×	×	×	●	2
CARD10	●	×	×	×	×	●	2
ZNF83	●	×	×	×	×	●	2
LCA5	●	×	×	×	×	●	2
KBTBD11	●	×	×	×	×	●	2
MED13L	●	×	×	×	×	●	2
ZNF626	●	×	×	×	×	●	2
VPS36	●	×	×	×	×	●	2
ZADH2	●	×	×	×	×	●	2
PLEKHA1	●	×	×	×	×	●	2
RFK	●	×	×	×	×	●	2
GNA13	●	×	×	×	×	●	2
RNF213	●	×	×	×	×	●	2
COX11	●	×	×	×	×	●	2
ZDHHC20	●	×	●	×	×	×	2
FBXO22	●	×	×	×	×	●	2
ZNF98	●	×	×	×	×	●	2
BAIAP2L1	●	×	×	×	×	●	2
IRF8	●	×	×	×	×	●	2
APAF1	●	×	×	×	×	●	2
SMAD5	●	×	×	×	×	●	2
CLUAP1	●	×	×	×	×	●	2
SLC35A1	●	×	×	×	×	●	2
BTN2A2	●	×	×	×	×	●	2
DYRK2	●	×	●	×	×	×	2
TNFAIP8	●	×	×	×	×	●	2
IL6ST	●	●	×	×	×	×	2
LIG4	●	×	×	×	×	●	2
CBL	●	●	×	×	×	×	2
ZNF680	●	×	×	×	×	●	2
ANAPC16	●	×	×	×	×	●	2
NR3C2	●	×	×	×	×	●	2
UBXN2B	●	×	×	×	×	●	2
ZNF845	●	×	×	×	×	●	2
PSTK	●	×	×	×	×	●	2
ZNF761	●	×	×	×	×	●	2
ZNF260	●	×	×	×	×	●	2
IPCEF1	●	×	×	×	×	●	2
XIAP	●	×	×	×	×	●	2
ZNF85	●	×	×	×	×	●	2
YME1L1	●	×	×	×	×	●	2
XAF1	●	×	×	×	×	●	2
AIMP1	●	×	×	×	×	●	2
NARS	●	×	×	×	×	●	2
PPTC7	●	×	×	×	×	●	2
CCDC126	●	×	×	×	×	●	2
ZNF28	●	×	×	×	×	●	2
PCDH7	●	×	●	×	×	×	2
MPHOSPH9	●	×	×	×	×	●	2
PTPN2	●	×	×	×	×	●	2
BCAT1	●	×	●	×	×	×	2
SCG2	●	×	×	×	×	●	2
ZKSCAN5	●	×	×	×	×	●	2
PCDHB10	●	×	×	×	×	●	2
CREBRF	●	×	●	×	×	×	2
ERMP1	●	×	×	×	×	●	2
SCN2A	●	×	×	×	×	●	2
UQCR11	●	●	×	×	×	×	2
IGSF11	●	×	×	×	×	●	2
CD109	●	×	×	×	×	●	2
ABL2	●	×	×	●	×	×	2
ARL15	●	×	●	×	×	×	2
ZNF675	●	×	×	×	×	●	2
ZFHX4	●	×	●	×	×	×	2
EIF5A2	●	×	×	●	×	×	2
USP38	●	×	×	×	×	●	2
GABARAPL1	●	×	×	×	×	●	2
MCM8	●	×	×	×	×	●	2
RNF19A	●	×	×	×	×	●	2
LDLRAP1	●	×	×	×	×	●	2
PCDH9	●	×	×	×	×	●	2
TWF1	●	×	×	×	×	●	2
ZNF468	●	×	×	×	×	●	2
FAM199X	●	×	×	×	×	●	2
UBL3	●	×	×	×	×	●	2
ELK3	●	×	×	×	×	●	2
EMP2	●	●	×	×	×	×	2
CTHRC1	●	×	×	×	×	●	2
ASAP2	●	×	×	×	×	●	2
FBXO48	●	×	×	×	×	●	2
MORC3	●	×	×	×	×	●	2
CDC42EP4	●	×	×	×	×	●	2
ARL6IP5	●	×	×	×	×	●	2
TYW3	●	×	×	×	×	●	2
WDR72	●	×	×	×	×	●	2
NT5DC1	●	×	×	×	×	●	2
CCT2	●	×	×	×	×	●	2
STARD5	●	×	×	×	×	●	2
TRIP13	●	×	×	×	×	●	2
C12orf29	●	×	×	×	×	●	2
HDAC9	●	×	×	×	×	●	2
LPAR3	●	×	×	×	×	●	2
FOXE1	●	×	×	×	×	●	2
ZNF431	●	×	×	×	×	●	2
ARPC3	●	×	×	×	×	●	2
ZNF254	●	×	×	×	×	●	2
GATA3	●	×	×	×	×	●	2
DBF4	●	×	×	×	×	●	2
PDLIM5	●	×	×	×	×	●	2
GLIPR1	●	×	×	×	×	●	2
MAP3K10	●	×	×	×	×	●	2
C7orf25	●	×	×	×	×	●	2
PHF20L1	×	×	×	●	×	●	2
KPNA4	×	●	●	×	×	×	2
RRAGB	×	●	×	×	×	●	2
PDK1	×	●	×	×	×	●	2
KCTD7	×	●	●	×	×	×	2
BCL10	×	●	×	×	×	●	2
LCOR	×	×	●	×	×	●	2
UQCRB	×	●	×	×	×	●	2
SUZ12	×	×	×	×	●	●	2
HMGCS1	×	×	×	×	●	●	2
FEZ2	×	●	×	×	×	●	2
ZNRF3	×	●	●	×	×	×	2
CTNND1	×	×	×	●	×	●	2
YES1	×	×	×	●	×	●	2
TMED2	×	×	×	×	●	●	2
LIN9	×	×	×	×	●	●	2
STK38L	×	●	×	×	×	●	2
ZNF703	×	●	●	×	×	×	2
C18orf8	×	×	●	×	×	●	2
STYX	×	×	×	×	●	●	2
ROCK2	×	×	×	●	×	●	2
NFIX	×	×	●	×	●	×	2
CSNK1A1	×	×	●	×	×	●	2
JHDM1D	×	●	●	×	×	×	2
FAM105A	×	●	×	×	×	●	2
ZBTB39	×	●	×	×	×	●	2
GATAD2B	×	×	×	●	×	●	2
PURB	×	●	×	×	●	×	2
UBR3	×	×	●	×	×	●	2
USP8	×	●	×	×	×	●	2
SLC35F5	×	●	×	×	×	●	2
UBQLN2	×	×	●	×	×	●	2
PTPRD	×	×	×	×	●	●	2
ELAVL2	×	×	●	×	×	●	2
CCNT2	×	●	×	×	×	●	2
HECTD2	×	×	×	×	●	●	2
MUT	×	×	×	●	×	●	2
IGDCC4	×	●	×	×	×	●	2
ZNF248	×	●	×	×	×	●	2
WHSC1L1	×	×	×	×	●	●	2
RHOBTB1	×	×	×	×	●	●	2
HNRNPA2B1	×	×	×	●	×	●	2
PEG10	×	●	×	×	×	●	2
ATP6V1D	×	×	×	●	×	●	2
SMURF2	×	×	×	×	●	●	2
RAPGEF4	×	×	●	×	×	●	2
SORL1	×	●	●	×	×	×	2
TMTC2	×	×	×	●	×	●	2
SOX11	×	×	●	●	×	×	2
FERMT2	×	×	×	●	×	●	2
RACGAP1	×	×	×	●	×	●	2
SLC35E2	×	●	×	×	×	●	1
SFRS1	×	×	×	×	●	●	1
TBC1D20	×	×	×	×	●	●	1
2021-03-06	×	×	×	●	×	●	1
ACBD3	×	×	×	×	●	●	1
CD47	×	×	●	×	×	●	1
MYST3	×	×	×	×	●	●	1
UST	×	●	●	×	×	×	1
MFAP3	×	●	×	×	×	●	1
SAMD12	×	●	×	×	●	×	1
E2F3	×	×	×	●	×	●	1
TBCEL	×	×	×	●	×	●	1
TMEM194A	×	×	×	●	×	●	1
ANTXR1	×	●	×	×	×	●	1
MARK2	×	●	●	×	×	×	1
FAM190B	×	●	×	×	×	●	1
MED12L	×	×	●	×	×	●	1
FEM1C	×	×	×	×	●	●	1
PALLD	×	×	×	×	●	●	1
FOXK1	×	●	●	×	×	×	1
EDEM1	×	×	×	●	×	●	1
PIK3CA	×	×	×	×	●	●	1
VEZF1	×	×	●	×	×	●	1
LIN7C	×	×	×	×	●	●	1
TCF12	×	×	×	×	●	●	1
HCFC2	×	●	×	×	×	●	1
MECP2	×	×	●	×	●	×	1
GCET2	×	×	×	●	×	●	1
HSDL1	×	●	×	×	×	●	1
RND3	×	×	×	×	●	●	1
LOC221710	×	●	×	×	×	●	1
EZH1	×	×	×	●	×	●	1
MBNL2	×	×	×	×	●	●	1
C9orf69	×	●	●	×	×	×	1
CASK	×	×	×	●	×	●	1
TFDP2	×	●	●	×	×	×	1
SETD7	×	●	×	●	×	×	1
CLINT1	×	×	●	×	×	●	1
ZNF100	×	×	×	●	×	●	1
FUBP1	×	●	●	×	×	×	1
INADL	×	●	×	×	×	●	1
WTAP	×	×	×	×	●	●	1
CNIH	×	×	●	×	×	●	1
ERRFI1	×	×	×	●	×	●	1
PELI2	×	×	×	●	×	●	1
TM6SF1	×	×	×	●	×	●	1
RAP2A	×	×	×	×	●	●	1
PPT1	×	×	×	●	×	●	1
S100PBP	×	●	×	×	×	●	1
TBC1D14	×	×	×	●	×	●	1
ECHDC1	×	×	×	×	●	●	1
TWSG1	×	×	×	●	×	●	1
CPEB4	×	×	×	×	●	●	1
PGRMC2	×	×	×	×	●	●	1
RAC1	×	×	×	×	●	●	1
CDKN1B	×	×	×	×	●	●	1
KIAA0564	×	×	×	×	●	●	1
LNX2	×	●	×	×	×	●	1
C14orf147	×	●	×	×	×	●	1
ZNF192	×	●	×	×	×	●	1
CA12	×	×	×	●	×	●	1
TCEB1	×	●	●	×	×	×	1
NFATC2IP	×	×	×	●	×	●	1
GOLGA3	×	●	×	×	×	●	1
SFXN2	×	●	×	×	×	●	1
AZIN1	×	×	●	×	×	●	1
PSMB4	×	×	×	×	×	●	1
RNF160	×	×	×	×	×	●	1
STXBP5	×	×	×	×	×	●	1
SEC24A	×	×	●	×	×	×	1
EGFR	×	×	×	×	×	●	1
MYLIP	×	×	×	×	×	●	1
C6orf182	×	×	×	×	×	●	1
SECISBP2	×	×	×	×	×	●	1
ULK2	×	●	×	×	×	×	1
GPATCH2	×	×	×	×	×	●	1
RECK	×	×	×	×	×	●	1
TFAP4	×	×	×	×	×	●	1
CYP51A1	×	×	×	×	×	●	1
MBD2	×	×	×	×	×	●	1
CCND2	×	×	×	×	×	●	1
ESRP2	×	×	×	×	×	●	1
ZNF230	×	×	×	×	×	●	1
ARPP19	×	×	×	×	×	●	1
CEP97	×	×	×	×	×	●	1
GALNT2	×	×	×	●	×	×	1
ASAH1	×	×	×	×	×	●	1
SYNRG	×	×	×	×	×	●	1
EIF2AK3	×	×	×	×	×	●	1
MEX3C	×	×	×	×	×	●	1
VIPR1	×	×	×	×	×	●	1
METTL10	×	×	×	×	×	●	1
HOXA3	×	×	×	×	×	●	1
PIGH	×	×	×	×	×	●	1
MS4A1	×	×	×	×	×	●	1
ZFP36L2	×	×	×	×	×	●	1
LPP	×	×	×	×	×	●	1
RSU1	×	×	×	×	×	●	1
KIAA1598	×	×	×	×	×	●	1
TMEM188	×	×	×	×	×	●	1
ERAP1	×	×	×	●	×	×	1
ERBB3	×	×	×	×	×	●	1
RUVBL1	×	×	×	×	×	●	1
BICD2	×	×	×	×	×	●	1
EYA4	×	×	×	×	×	●	1
ZNF498	×	×	×	×	×	●	1
STK38	×	×	×	×	×	●	1
C2orf3	×	×	×	×	×	●	1
MAP7	×	×	×	×	×	●	1
ARHGAP11A	×	×	×	×	×	●	1
SESN1	×	×	×	×	×	●	1
CITED2	×	×	×	×	×	●	1
FAM63B	×	×	×	×	×	●	1
TLE1	×	×	×	×	×	●	1
ELOVL6	×	×	×	×	×	●	1
MRPS27	×	×	×	×	×	●	1
SCRN3	×	×	×	×	×	●	1
POU4F1	×	×	×	×	×	●	1
PRKACB	×	×	×	×	×	●	1
TTC8	×	×	×	×	×	●	1
DCAF16	×	×	×	×	×	●	1
ACTL6A	×	×	×	×	×	●	1
SASS6	×	×	×	×	×	●	1
DNAJB9	×	×	×	×	×	●	1
KDM6A	×	×	×	×	×	●	1
ZFP91	×	×	×	×	×	●	1
WDFY3	×	×	●	×	×	×	1
PPP2R1B	×	×	×	●	×	×	1
NFIB	×	×	●	×	×	×	1
SVIL	×	×	×	×	×	●	1
ARL6IP6	×	×	×	×	×	●	1
PRKCB	×	×	×	×	×	●	1
LMO4	×	×	×	×	×	●	1
DICER1	×	×	×	×	×	●	1
SFPQ	×	×	×	●	×	×	1
CRKL	×	×	×	×	×	●	1
ERCC6	×	×	×	×	×	●	1
THOC3	×	×	×	×	×	●	1
ZBTB44	×	×	×	●	×	×	1
DGKA	×	×	×	×	×	●	1
ZNF876P	×	×	×	×	×	●	1
MAGEE1	×	×	×	×	×	●	1
AKAP12	×	×	×	×	×	●	1
SAMHD1	×	×	×	×	×	●	1
PANK3	×	×	×	×	×	●	1
ZDBF2	×	×	×	×	×	●	1
H2AFY2	×	×	×	×	×	●	1
ZNF721	×	×	×	×	×	●	1
C11orf30	×	×	×	×	×	●	1
DDX3X	×	×	×	●	×	×	1
MCM3APAS	×	×	×	×	×	●	1
ZNF714	×	×	×	×	×	●	1
TBK1	×	×	×	×	×	●	1
NIPBL	×	×	×	×	×	●	1
LOC728554	×	×	×	×	×	●	1
C1orf55	×	×	×	×	×	●	1
SLC36A1	×	×	×	●	×	×	1
ZNF280C	×	×	×	×	×	●	1
PSMF1	×	×	×	×	×	●	1
PLXDC2	×	×	×	×	×	●	1
PCGF5	×	×	×	×	×	●	1
SERAC1	×	×	×	×	×	●	1
TRRAP	×	×	×	×	×	●	1
PDK3	×	×	×	×	×	●	1
C5orf41	×	×	×	×	×	●	1
TMBIM4	×	×	×	×	×	●	1
ERI1	×	×	×	×	×	●	1
THOC2	×	×	×	×	×	●	1
PDCD10	×	×	×	×	×	●	1
POLH	×	×	×	×	×	●	1
TFG	×	×	×	×	×	●	1
UBTF	×	×	×	●	×	×	1
SGCB	×	×	●	×	×	×	1
ATP2A2	×	×	×	×	×	●	1
ZNF143	×	×	×	×	×	●	1
CREB1	×	●	×	×	×	×	1
PLS1	×	×	×	×	×	●	1
HAUS3	×	×	×	×	×	●	1
SNX25	×	×	×	×	×	●	1
GGA3	×	×	×	×	×	●	1
GPBP1L1	×	×	×	×	×	●	1
CABLES2	×	×	×	×	×	●	1
CDK14	×	×	×	×	×	●	1
IRS2	×	×	×	×	×	●	1
IKBKB	×	×	×	×	×	●	1
CNBP	×	×	×	×	×	●	1
RPRD2	×	×	×	×	×	●	1
TMSB15B	×	×	×	×	×	●	1
TKTL1	×	×	×	×	×	●	1
DRAM1	×	×	×	×	×	●	1
RNF130	×	×	×	×	×	●	1
NAB1	×	×	×	×	×	●	1
CDK2AP1	×	×	×	×	×	●	1
SNRNP27	×	×	×	×	×	●	1
MBNL1	×	×	×	×	×	●	1
ZNF275	×	×	×	×	×	●	1
PSMB5	×	×	×	×	×	●	1
RPL17	×	×	×	×	×	●	1
COL4A4	×	×	×	×	×	●	1
SEL1L	×	×	×	×	×	●	1
DYRK4	×	×	×	×	×	●	1
AHR	×	×	×	×	×	●	1
ZAK	×	×	×	×	×	●	1
CLSTN3	×	×	×	●	×	×	1
FAM46A	×	×	×	●	×	×	1
PLCXD2	×	×	×	×	×	●	1
SLC35B4	×	×	×	×	×	●	1
PPP2CA	×	×	×	×	×	●	1
TATDN3	×	×	×	×	×	●	1
ALDH1L2	×	×	×	×	×	●	1
HFE	×	×	×	×	×	●	1
CCDC138	×	×	×	×	×	●	1
WDR76	×	×	×	×	×	●	1
CROT	×	×	×	×	×	●	1
OSBPL2	×	●	×	×	×	×	1
PITX2	×	×	×	×	×	●	1
TUSC3	×	×	×	×	×	●	1
ECHDC2	×	×	×	×	×	●	1
ZCCHC14	×	×	×	●	×	×	1
MTAP	×	×	×	×	×	●	1
NAPEPLD	×	×	×	×	×	●	1
C22orf39	×	×	×	×	×	●	1
ERCC4	×	×	×	×	×	●	1
CXorf39	×	×	×	×	●	×	1
ARMC8	×	×	×	×	×	●	1
KLHL14	×	×	×	×	×	●	1
NR1H3	×	●	×	×	×	×	1
C10orf140	×	×	×	×	×	●	1
MUDENG	×	×	×	×	×	●	1
SAPS1	×	×	×	●	×	×	1
YWHAG	×	×	×	×	×	●	1
PLEKHA5	×	×	×	×	×	●	1
TPM1	×	×	×	×	×	●	1
C21orf66	×	×	×	×	●	×	1
SUGT1	×	×	×	×	×	●	1
KLF12	×	×	×	●	×	×	1
ANP32B	×	×	×	×	×	●	1
C9orf150	×	×	×	×	×	●	1
RIOK3	×	×	×	×	×	●	1
C1orf63	×	×	×	×	×	●	1
KIAA1333	×	×	×	×	●	×	1
GCC2	×	×	×	●	×	×	1
ALDH1A2	×	×	×	×	×	●	1
NAA16	×	×	×	×	×	●	1
LMAN1	×	×	×	×	×	●	1
CDC42	×	×	×	●	×	×	1
WDR36	×	×	×	×	×	●	1
STC1	×	×	×	×	×	●	1
HBS1L	×	×	×	×	×	●	1
EIF4E2	×	×	×	×	×	●	1
PPA1	×	×	×	×	×	●	1
DDX42	×	×	×	×	×	●	1
COMMD4	×	×	×	×	×	●	1
DIS3L	×	×	×	×	×	●	1
ZC3HAV1	×	×	×	×	×	●	1
BCL6	×	×	×	×	×	●	1
C14orf142	×	×	×	×	×	●	1
TGFA	×	×	×	×	×	●	1
EYA1	×	×	×	×	×	●	1
IL23R	×	×	×	×	×	●	1
RAP1A	×	×	×	×	×	●	1
AP3D1	×	×	×	×	×	●	1
PGGT1B	×	×	×	×	×	●	1
RNF26	×	×	×	×	×	●	1
IRF5	×	×	×	×	×	●	1
WDR20	×	×	×	×	×	●	1
ZNF131	×	×	×	×	×	●	1
WSB1	×	×	×	×	×	●	1
HS6ST2	×	×	×	×	×	●	1
SNAP25	×	×	×	×	×	●	1
FRS2	×	×	×	×	×	●	1
DENR	×	×	×	×	×	●	1
CAPZA2	×	×	×	×	×	●	1
COQ10B	×	×	×	×	×	●	1
UBAC2	×	×	×	×	×	●	1
NHLRC2	×	×	×	×	×	●	1
HERPUD1	×	×	×	×	×	●	1
CENPQ	×	×	×	×	×	●	1
COCH	×	×	×	×	×	●	1
AKAP9	×	×	×	×	×	●	1
ZNF724P	×	×	×	×	×	●	1
WIPF2	×	×	×	×	×	●	1
DNAJC8	×	×	×	●	×	×	1
ATXN1	×	×	×	●	×	×	1
DFNA5	×	×	×	×	×	●	1
TIGD1	×	×	×	×	×	●	1
CNOT4	×	×	×	×	×	●	1
EGLN1	×	×	×	×	×	●	1
POLK	×	×	×	×	×	●	1
FMR1	×	×	×	×	×	●	1
SPAST	×	×	×	×	×	●	1
KIAA0196	×	×	×	×	×	●	1
PPAP2B	×	×	×	×	×	●	1
DLL4	×	×	×	×	×	●	1
RABGAP1	×	×	×	×	×	●	1
PRPF38A	×	×	×	●	×	×	1
AATF	×	×	×	×	×	●	1
TAOK2	×	×	×	●	×	×	1
PTER	×	×	×	×	×	●	1
ZNF485	×	×	×	×	×	●	1
TMEM135	×	×	×	×	×	●	1
FAM120A	×	×	×	×	×	●	1
USP34	×	×	×	×	×	●	1
NUDT21	×	×	×	×	×	●	1
WRB	×	×	×	×	×	●	1
DCTN5	×	×	×	×	×	●	1
C2orf63	×	×	×	×	×	●	1
ZNF300	×	×	×	×	×	●	1
PDE3B	×	×	×	×	×	●	1
FBLN1	×	×	×	×	×	●	1
EP300	×	×	×	×	×	●	1
TIAL1	×	×	×	×	×	●	1
IGJ	×	×	×	×	×	●	1
MACC1	×	×	×	×	×	●	1
PARP1	×	×	×	×	×	●	1
ARFIP1	×	×	×	×	×	●	1
AP1S3	×	×	×	×	×	●	1
SSR1	×	×	×	●	×	×	1
TM7SF3	×	×	×	×	×	●	1
PDCL	×	×	×	×	×	●	1
IL7	×	×	×	×	×	●	1
VEZT	×	×	×	×	×	●	1
ANGEL2	×	×	×	×	×	●	1
TPRG1	×	×	×	×	×	●	1
TIGD2	×	×	×	●	×	×	1
ANKMY1	×	×	×	×	×	●	1
TSNAX	×	×	×	×	×	●	1
ARF1	×	×	×	×	×	●	1
NOLC1	×	×	×	●	×	×	1
HADHB	×	×	×	×	×	●	1
KLHDC5	×	×	×	×	×	●	1
CALM1	×	×	×	×	×	●	1
HSPH1	×	×	×	×	×	●	1
SH3PXD2A	×	●	×	×	×	×	1
MARVELD2	×	×	×	×	×	●	1
GOLGA1	×	×	×	×	×	●	1
ZNF273	×	×	×	×	×	●	1
NTN4	×	×	×	×	×	●	1
LKAP	×	×	×	×	●	×	1
ARHGAP5	×	×	×	×	×	●	1
KIF16B	×	×	×	×	×	●	1
FBXO8	×	×	×	×	×	●	1
KDELC1	×	×	×	×	×	●	1
TXNDC12	×	×	×	×	×	●	1
PISD	×	×	×	×	×	●	1
DLAT	×	×	×	×	×	●	1
LANCL1	×	×	×	×	×	●	1
IPPK	×	×	×	●	×	×	1
RANBP2	×	×	×	×	×	●	1
LOC729852	×	×	×	×	×	●	1
ATP9B	×	×	×	×	×	●	1
IMPAD1	×	×	×	×	×	●	1
AHCYL2	×	×	●	×	×	×	1
NFYA	×	×	×	×	×	●	1
NUDT12	×	×	×	×	×	●	1
TXNRD1	×	×	×	×	×	●	1
CREG1	×	×	×	×	×	●	1
IGF2BP2	×	×	×	×	×	●	1
SLAMF6	×	×	×	×	×	●	1
TMEM64	×	×	×	×	×	●	1
IGF2R	×	×	×	×	×	●	1
LUC7L3	×	×	×	×	×	●	1
BZW2	×	×	×	×	×	●	1
SNX10	×	×	×	×	×	●	1
TCEB3	×	×	×	×	×	●	1
TOP2A	×	×	×	×	×	●	1
TUBGCP3	×	×	×	×	×	●	1
FAM18B	×	×	×	×	×	●	1
SGMS2	×	×	×	●	×	×	1
CDCA7	×	×	×	●	×	×	1
SEC22C	×	×	×	×	×	●	1
SLITRK5	×	×	×	×	×	●	1
PTPN12	×	×	×	×	×	●	1
ZNF443	×	×	×	×	×	●	1
TIFA	×	×	×	×	×	●	1
WDFY1	×	×	×	×	×	●	1
MAL2	×	×	×	×	×	●	1
TET2	×	×	×	×	×	●	1
GUF1	×	×	×	×	×	●	1
CUTC	×	×	×	×	×	●	1
TRUB1	×	×	×	×	×	●	1
OSBPL11	×	×	×	×	×	●	1
SLC30A7	×	×	×	●	×	×	1
GTPBP4	×	×	×	×	×	●	1
KIF2A	×	×	×	×	×	●	1
LRCH1	×	×	×	×	×	●	1
GOLT1B	×	×	×	×	×	●	1
AGMAT	×	×	×	×	×	●	1
IGHMBP2	×	×	×	×	×	●	1
EDG1	×	×	×	×	●	×	1
BMP2K	×	×	×	×	×	●	1
SH3BGRL2	×	×	×	×	×	●	1
FAM117B	×	×	×	×	×	●	1
ZNF326	×	×	×	×	×	●	1
FAM160B1	×	×	×	×	×	●	1
NAV2	×	×	×	●	×	×	1
PAX9	×	×	×	×	×	●	1
MEGF9	×	×	×	×	×	●	1
ANKMY2	×	×	×	●	×	×	1
BACE1	×	×	×	×	×	●	1
SCML2	×	×	×	×	×	●	1
C14orf101	×	×	×	×	×	●	1
ZCCHC2	×	×	×	×	×	●	1
SLC27A2	×	×	×	×	×	●	1
RLIM	×	●	×	×	×	×	1
RC3H1	×	×	×	×	×	●	1
ZNF323	×	×	×	×	×	●	1
BRP44L	×	×	×	×	×	●	1
DIAPH1	×	×	×	×	×	●	1
ZNF124	×	×	×	×	×	●	1
H2AFY	×	×	×	×	×	●	1
KAT2B	×	×	×	×	×	●	1
EDARADD	×	×	×	×	×	●	1
NDUFC2	×	×	×	×	×	●	1
C2orf18	×	×	×	×	×	●	1
EFEMP1	×	×	×	×	×	●	1
ATG3	×	×	×	×	×	●	1
MGAT2	×	×	×	×	×	●	1
PIGG	×	×	×	×	×	●	1
MIR17HG	×	×	×	×	×	●	1
SLC25A37	×	×	×	×	×	●	1
PCCA	×	×	×	×	×	●	1
SFT2D3	×	×	×	×	×	●	1
ABI1	×	×	×	×	×	●	1
SMC6	×	×	×	●	×	×	1
RAB3GAP1	×	×	×	×	×	●	1
SLC35F2	×	×	×	×	×	●	1
FZD5	×	×	●	×	×	×	1
RAD1	×	×	×	×	×	●	1
STOM	×	×	×	×	×	●	1
ANXA2	×	×	×	×	×	●	1
ZIC5	×	×	×	×	×	●	1
MAP3K7IP2	×	×	×	×	●	×	1
NUAK1	×	×	×	×	×	●	1
C14orf145	×	×	×	×	×	●	1
MGC21874	×	×	×	×	●	×	1
NDUFC1	×	×	×	×	×	●	1
ATL2	×	×	×	×	×	●	1
GAB3	×	●	×	×	×	×	1
TK2	×	×	×	×	×	●	1
DKFZp686O24166	×	×	×	×	×	●	1
DSC3	×	×	×	●	×	×	1
CDS1	×	×	●	×	×	×	1
YTHDC2	×	×	×	×	×	●	1
ELF1	×	×	×	×	×	●	1
CDC37	×	×	×	×	×	●	1
RNF135	×	×	×	×	×	●	1
ZMYM5	×	×	×	×	×	●	1
COL12A1	×	×	×	×	×	●	1
CCDC25	×	×	×	●	×	×	1
C3orf58	×	×	×	×	×	●	1
PRKDC	×	×	×	×	×	●	1
ALX1	×	×	×	×	×	●	1
CCDC82	×	×	×	×	×	●	1
PCBP1	×	×	×	×	×	●	1
NDFIP2	×	×	×	×	×	●	1
NEFL	×	×	×	×	×	●	1
SMOC1	×	×	×	×	×	●	1
LOC645166	×	×	×	×	×	●	1
ASF1A	×	×	×	×	×	●	1
LRBA	×	×	×	×	×	●	1
SRP54	×	×	×	×	×	●	1
SMARCD2	×	×	×	●	×	×	1
SUMO1	×	×	×	×	×	●	1
TOMM34	×	●	×	×	×	×	1
MAP3K13	×	●	×	×	×	×	1
MTPN	×	×	×	×	×	●	1
MYCBP2	×	×	×	×	×	●	1
ADAMTS5	×	×	×	×	×	●	1
GTF2H3	×	×	×	×	×	●	1
PPP1CB	×	×	×	●	×	×	1
MPRIP	×	×	×	●	×	×	1
CHD6	×	×	×	×	×	●	1
SYNE2	×	×	×	×	×	●	1
TMTC4	×	×	×	×	×	●	1
ZNF384	×	×	×	×	×	●	1
DNMBP	×	×	×	×	×	●	1
CASP6	×	×	×	×	×	●	1
CYFIP2	×	×	×	×	×	●	1
ASPH	×	×	×	×	×	●	1
SMBP	×	×	×	×	●	×	1
ZNF567	×	×	×	×	×	●	1
NUP43	×	×	×	×	×	●	1
ATP5G3	×	×	×	●	×	×	1
FAM177A1	×	×	×	×	×	●	1
CEP63	×	×	×	×	×	●	1
CHIC2	×	×	×	×	×	●	1
RTF1	×	×	×	×	×	●	1
SLC7A2	×	×	×	×	×	●	1
C1orf168	×	×	×	×	×	●	1
LOC150786	×	×	×	×	×	●	1
LY6G5B	×	×	×	×	×	●	1
AGTPBP1	×	×	×	×	×	●	1
ZNF681	×	×	×	×	×	●	1
ZNF507	×	×	×	×	×	●	1
NET1	×	×	×	×	×	●	1
THUMPD3	×	×	×	×	×	●	1
MLSTD2	×	×	×	×	●	×	1
MAPRE2	×	×	×	×	×	●	1
BIRC6	×	×	×	×	×	●	1
POLR2C	×	×	×	×	×	●	1
CBR4	×	×	×	×	×	●	1
SPOP	×	×	×	×	×	●	1
CREM	×	×	×	×	×	●	1
CCNG1	×	×	×	×	×	●	1
PLAGL1	×	×	×	×	×	●	1
YOD1	×	×	×	×	×	●	1
EFNA1	×	×	×	●	×	×	1
CCNYL1	×	×	×	×	×	●	1
LOC339290	×	×	×	×	×	●	1
SEH1L	×	×	×	×	×	●	1
TFPI	×	×	×	×	×	●	1
PTMA	×	×	×	×	×	●	1
KIF14	×	×	×	×	×	●	1
ZNF33A	×	×	×	×	×	●	1
CRLF3	×	×	×	×	×	●	1
SLAIN1	×	×	×	×	×	●	1
LRP12	×	×	×	×	×	●	1
TRIB1	×	×	×	×	×	●	1
BTBD7	×	×	×	×	×	●	1
MOBKL3	×	×	×	×	×	●	1
AFF4	×	×	×	×	×	●	1
RBBP6	×	×	×	×	×	●	1
SENP6	×	×	×	×	×	●	1
VDAC2	×	×	×	×	×	●	1
CREB5	×	×	×	×	×	●	1
PDPK1	×	×	×	×	×	●	1
EIF4A2	×	×	×	×	×	●	1
TMEM136	×	●	×	×	×	×	1
ETF1	×	×	×	×	×	●	1
ESYT2	×	×	×	×	×	●	1
CELF2	×	×	●	×	×	×	1
IQGAP1	×	×	×	×	×	●	1
TAOK1	×	×	×	●	×	×	1
JARID1B	×	×	×	×	●	×	1
RELL1	×	×	×	×	×	●	1
SLAIN2	×	×	×	×	×	●	1
UBE2L3	×	×	×	×	×	●	1
HARBI1	×	×	×	×	×	●	1
ZFAND6	×	×	×	×	×	●	1
RABEP1	×	×	×	×	×	●	1
ZNF678	×	×	×	×	×	●	1
PPARG	×	×	×	×	×	●	1
VIM	×	×	×	×	×	●	1
GXYLT1	×	×	×	●	×	×	1
YTHDF3	×	×	×	×	×	●	1
C19orf39	×	×	×	×	×	●	1
RAPGEF6	×	×	×	×	×	●	1
C5orf42	×	×	×	×	×	●	1
CDK2	×	×	×	×	×	●	1
PRDM1	×	×	×	●	×	×	1
KIAA0368	×	×	×	×	×	●	1
ACAP2	×	×	×	×	×	●	1
B4GALT6	×	×	×	×	×	●	1
POF1B	×	×	×	×	×	●	1
ADAMTS20	×	×	×	×	×	●	1
RAB39B	×	×	×	×	×	●	1
ZBTB11	×	×	×	×	×	●	1
GRINL1A	×	×	×	×	×	●	1
NDUFB5	×	×	×	×	×	●	1
INSM1	×	×	●	×	×	×	1
CERK	×	×	×	×	×	●	1
RPTOR	×	●	×	×	×	×	1
ANKRD57	×	×	×	×	×	●	1
SLC22A3	×	×	×	×	×	●	1
SH3D19	×	×	×	×	×	●	1
PROSC	×	×	×	×	×	●	1
STAM2	×	×	×	×	×	●	1
RPAP3	×	×	×	×	×	●	1
EOMES	×	×	×	×	×	●	1
SOCS3	×	×	×	×	×	●	1
LRRC8C	×	×	×	×	×	●	1
NR3C1	×	×	×	×	×	●	1
CAP1	×	×	×	×	×	●	1
FAM60A	×	×	×	×	×	●	1
TNFRSF11B	×	×	×	×	×	●	1
ZNF711	×	×	×	×	×	●	1
SNTB1	×	×	×	×	×	●	1
SLC23A2	×	×	×	●	×	×	1
RANBP6	×	×	×	×	×	●	1
AP4E1	×	×	×	×	×	●	1
COPG	×	×	×	×	×	●	1
CSRP2	×	×	×	×	×	●	1
APPBP2	×	×	×	×	×	●	1
MBIP	×	×	×	×	×	●	1
LRRC42	×	×	×	×	×	●	1
LOC100049716	×	×	×	×	×	●	1
MTMR4	×	×	×	×	×	●	1
SAP18	×	×	×	×	×	●	1
RBM15B	×	×	×	×	×	●	1
COPS4	×	×	×	×	×	●	1
RTN3	×	×	×	×	×	●	1
TMEM194B	×	×	×	×	×	●	1
PURA	×	×	×	×	×	●	1
UNK	×	×	×	×	×	●	1
INPP5F	×	×	×	×	×	●	1
ARFGEF1	×	×	×	×	×	●	1
CGRRF1	×	×	×	×	×	●	1
PPP2R5A	×	×	×	×	×	●	1
HOXA13	×	×	×	●	×	×	1
PTPN11	×	×	×	●	×	×	1
LOC152225	×	×	×	×	×	●	1
BBX	×	×	×	●	×	×	1
CAST	×	×	×	×	×	●	1
MMD	×	×	×	×	×	●	1
DOCK9	×	×	×	×	×	●	1
FAM133B	×	×	×	×	×	●	1
ATP11B	×	×	×	×	×	●	1
LOC153222	×	×	×	×	●	×	1
FNDC3A	×	×	×	×	×	●	1
TSC22D3	×	×	×	●	×	×	1
PRPF40B	×	×	×	●	×	×	1
ZNF198	×	×	×	×	●	×	1
DNAJC5	×	×	×	×	×	●	1
CCDC47	×	×	×	×	×	●	1
PAQR3	×	×	×	×	×	●	1
YWHAQ	×	×	×	×	×	●	1
AASDHPPT	×	×	×	×	×	●	1
TMEM144	×	×	×	×	×	●	1
PHF14	×	×	×	×	×	●	1
LARS2	×	×	×	×	×	●	1
BAZ2B	×	×	×	×	×	●	1
LIFR	×	×	×	×	×	●	1
IRF2	×	×	×	×	×	●	1
C1orf103	×	×	×	×	×	●	1
HDGFRP3	×	×	×	×	×	●	1
DHX9	×	×	×	×	×	●	1
ZC3H13	×	×	×	●	×	×	1
PMM1	×	×	×	●	×	×	1
C19orf12	×	×	×	×	×	●	1
TMED5	×	×	×	×	×	●	1
C1orf201	×	×	×	×	×	●	1
ZNF253	×	×	×	×	×	●	1
DPYSL3	×	×	×	●	×	×	1
PCMT1	×	×	×	×	×	●	1
PPP6C	×	×	●	×	×	×	1
ZMPSTE24	×	×	×	×	×	●	1
CDC7	×	×	×	●	×	×	1
SPIN×2	×	×	×	×	●	×	1
RANBP9	×	×	×	×	×	●	1
TYW1	×	×	×	×	×	●	1
DCAF17	×	×	×	×	×	●	1
SGPL1	×	×	×	×	×	●	1
DSN1	×	×	×	×	×	●	1
ZNF608	×	×	×	×	×	●	1
STK39	×	×	×	×	×	●	1
GOLGA4	×	×	×	×	×	●	1
VSIG10L	×	×	×	×	×	●	1
RPL14	×	×	×	×	×	●	1
GABARAPL2	×	×	×	×	×	●	1
HSPA4	×	×	×	×	×	●	1
INPP4A	×	×	×	×	×	●	1
GATA6	×	×	×	×	×	●	1
ENPP5	×	×	×	×	×	●	1
CANT1	×	×	×	●	×	×	1
CCDC30	×	×	×	×	×	●	1
LOC440926	×	×	×	×	×	●	1
RKHD2	×	×	×	×	●	×	1
SMAD6	×	×	×	×	×	●	1
SURF4	×	×	×	●	×	×	1
CSTF3	×	×	×	×	×	●	1
C3orf23	×	×	×	×	×	●	1
SERP1	×	×	×	×	×	●	1
CUL5	×	×	×	×	×	●	1
ZNF3	×	×	×	●	×	×	1
FAM134C	×	×	●	×	×	×	1
DEK	×	×	×	×	×	●	1
PELO	×	×	×	×	×	●	1
RSRC2	×	×	×	×	×	●	1
ASXL1	×	●	×	×	×	×	1
MAVS	×	×	×	●	×	×	1
EIF2S1	×	×	×	×	×	●	1
STAT1	×	×	×	×	×	●	1
IPO8	×	×	×	×	×	●	1
C13orf33	×	×	×	×	×	●	1
TMEM47	×	×	×	×	×	●	1
CASP3	×	×	×	×	×	●	1
SWAP70	×	×	×	×	×	●	1
DOCK7	×	×	×	×	×	●	1
SPATS2	×	×	×	×	×	●	1
AUH	×	×	×	×	×	●	1
UBE2N	×	×	×	×	×	●	1
ZEB2	×	×	×	×	×	●	1
NKTR	×	×	×	×	×	●	1
HNRNPUL1	×	×	×	×	×	●	1
MPDZ	×	×	×	×	×	●	1
AHSA2	×	×	×	×	×	●	1
CASP9	×	×	×	×	×	●	1
NR4A3	×	×	●	×	×	×	1
CARS2	×	×	×	×	×	●	1
TAX1BP1	×	×	×	×	×	●	1
GPR125	×	×	×	×	×	●	1
ENOPH1	×	×	×	×	×	●	1
PFAS	×	×	×	●	×	×	1
TRIM36	×	×	×	×	×	●	1
SACM1L	×	×	×	×	×	●	1
ATF3	×	×	×	×	×	●	1
SLC35E2B	×	●	×	×	×	×	1
RAD21	×	×	×	×	×	●	1
LAMP2	×	×	×	×	×	●	1
EED	×	×	×	×	×	●	1
C11orf61	×	×	×	×	×	●	1
SNAP29	×	×	×	×	×	●	1
TBC1D9	×	×	×	●	×	×	1
PRKAB2	×	×	×	×	×	●	1
BAG1	×	×	×	×	×	●	1
MCFD2	×	×	×	×	×	●	1
LASS6	×	×	×	●	×	×	1
SNX4	×	×	×	×	×	●	1
OSGIN2	×	×	×	×	×	●	1
C12orf35	×	×	×	×	×	●	1
HSD17B12	×	×	×	×	×	●	1
ARL13B	×	×	×	×	×	●	1
PKHD1L1	×	×	×	×	×	●	1
EIF3A	×	×	×	×	×	●	1
ZNF211	×	×	×	×	×	●	1
KCTD12	×	×	×	×	×	●	1
SPIN1	×	×	×	×	×	●	1
PTGES	×	×	×	×	×	●	1
ITGB3	×	×	×	×	×	●	1
ING2	×	×	×	×	×	●	1
HMGCR	×	×	×	×	×	●	1
PLDN	×	×	×	×	×	●	1
USP30	×	×	×	×	×	●	1
PERP	×	×	×	×	×	●	1
RPS23	×	×	×	×	×	●	1
NAA25	×	×	×	×	×	●	1
FSTL5	×	×	×	×	×	●	1
EPCAM	×	×	×	×	×	●	1
BBS10	×	×	×	×	×	●	1
SSU72	×	×	×	×	×	●	1
LEF1	×	×	×	×	×	●	1
DPYSL5	×	×	×	×	×	●	1
GSTCD	×	×	×	×	×	●	1
PRDM2	×	×	×	×	×	●	1
DNMT1	×	×	×	×	×	●	1
LOC100129716	×	×	×	×	×	●	1
FAT4	×	×	×	×	×	●	1
SFRS6	×	×	×	×	×	●	1
REEP3	×	×	×	●	×	×	1
ATP6V1C1	×	●	×	×	×	×	1
L1CAM	×	×	×	×	×	●	1
DCK	×	×	×	×	×	●	1
ZNF197	×	×	×	×	×	●	1
HOXD8	×	×	×	×	×	●	1
CLK4	×	×	×	×	×	●	1
PFKM	×	×	×	×	×	●	1
C14orf4	×	×	×	×	×	●	1
OAZ2	×	×	×	×	×	●	1
CBWD2	×	×	×	×	×	●	1
CASP8AP2	×	×	×	×	×	●	1
MEST	×	×	×	×	×	●	1
CSDE1	×	×	×	×	×	●	1
SIX1	×	×	×	×	×	●	1
MPHOSPH6	×	×	×	×	×	●	1
PCMTD1	×	×	×	×	×	●	1
ING3	×	×	×	×	×	●	1
GPR37	×	×	×	×	×	●	1
SMARCA1	×	×	×	×	×	●	1
IL15	×	×	×	×	×	●	1
SH3GL2	×	×	×	×	×	●	1
MRPL49	×	×	×	×	×	●	1
QRSL1	×	×	×	×	×	●	1
OAS2	×	×	×	×	×	●	1
C12orf65	×	×	×	×	×	●	1
HNRNPH2	×	×	×	×	×	●	1
SOD1	×	×	×	×	×	●	1
TRAPPC6B	×	×	×	×	×	●	1
GRB10	×	×	×	●	×	×	1
TBC1D5	×	×	×	×	×	●	1
ACVR2B	×	●	×	×	×	×	1
CALU	×	×	×	×	×	●	1
ACER3	×	×	×	×	×	●	1
ANP32E	×	×	×	×	×	●	1
AGGF1	×	×	×	×	×	●	1
DNAJC21	×	×	×	×	×	●	1
EEA1	×	×	×	×	×	●	1
ELOVL4	×	×	×	×	×	●	1
UAP1	×	×	×	×	×	●	1
ZNF792	×	×	×	●	×	×	1
NBR1	×	×	×	×	×	●	1
CCDC109A	×	×	×	×	×	●	1
MOCS2	×	×	×	×	×	●	1
PPP2R5E	×	×	×	×	×	●	1
TRAK2	×	●	×	×	×	×	1
KIAA1429	×	×	×	×	×	●	1
SMYD2	×	×	×	×	×	●	1
TRAV20	×	×	×	×	×	●	1
FAM101A	×	×	×	×	×	●	1
C5orf46	×	×	×	×	×	●	1
MYO1B	×	×	×	×	×	●	1
OSBPL9	×	×	×	×	×	●	1
CAPN7	×	×	×	×	×	●	1
UBE3A	×	×	×	×	×	●	1
C12orf76	×	×	×	×	×	●	1
PTPN22	×	×	×	×	×	●	1
C4orf42	×	×	×	×	×	●	1
REV3L	×	×	×	×	×	●	1
PDE8A	×	×	×	×	×	●	1
CBFB	×	×	×	×	×	●	1
DPYD	×	×	×	×	×	●	1
IFT46	×	×	×	×	×	●	1
FLVCR2	×	×	×	●	×	×	1
C3orf67	×	×	×	×	×	●	1
TGIF1	×	×	×	×	×	●	1
FAM129A	×	×	×	●	×	×	1
STAG2	×	×	×	×	×	●	1
DAZAP2	×	×	×	×	×	●	1
GTF2E1	×	×	×	●	×	×	1
ARMC9	×	×	×	×	×	●	1
GLG1	×	×	×	●	×	×	1
VPS13A	×	×	×	×	×	●	1
UBA2	×	×	×	×	×	●	1
ELOVL5	×	×	×	×	×	●	1
UBE2G1	×	×	×	×	×	●	1
PNMA1	×	×	×	×	×	●	1
PPP2CB	×	×	×	×	×	●	1
SNRPG	×	×	×	×	×	●	1
ZBTB5	×	×	×	×	×	●	1
RALA	×	×	×	×	×	●	1
MIR155HG	×	×	×	×	×	●	1
KDELR2	×	×	×	×	×	●	1
SLC26A11	×	×	×	×	×	●	1
C2orf69	×	×	×	×	×	●	1
AMN1	×	×	×	×	×	●	1
C5orf53	×	×	×	×	×	●	1
MRPL18	×	×	×	×	×	●	1
RNF44	×	×	×	×	×	●	1
MSL3L2	×	×	×	×	×	●	1
FYN	×	×	×	×	×	●	1
SUMO3	×	×	×	×	×	●	1
PUM1	×	×	×	×	×	●	1
C9orf78	×	×	×	×	×	●	1
SNX17	×	×	×	×	×	●	1
FAM76A	×	×	×	×	×	●	1
USP19	×	×	×	×	×	●	1
DCUN1D4	×	×	●	×	×	×	1
ESRRA	×	×	×	●	×	×	1
SEC23A	×	×	×	×	×	●	1
PTHLH	×	×	×	×	×	●	1
MIB1	×	×	×	×	×	●	1
KIF20B	×	×	×	×	×	●	1
TAF2	×	×	×	×	×	●	1
ITGB3BP	×	×	×	×	×	●	1
DNAJC19	×	×	×	×	×	●	1
ZNF12	×	×	×	×	×	●	1
MTUS1	×	×	×	×	×	●	1
DNLZ	×	×	×	×	×	●	1
PIBF1	×	×	×	×	×	●	1
C18orf10	×	×	×	×	×	●	1
SIRT5	×	×	×	×	×	●	1
RBM27	×	×	×	●	×	×	1
IMMP1L	×	×	×	×	×	●	1
CDC42SE2	×	×	×	●	×	×	1
C6orf48	×	×	×	×	×	●	1
HNRNPA1	×	×	×	×	×	●	1
COX7B	×	×	×	×	×	●	1
C6orf94	×	×	×	×	×	●	1
LDOC1	×	×	×	×	×	●	1
TRMT2B	×	×	×	×	×	●	1
SPG20	×	×	×	×	×	●	1
MAP4K4	×	●	×	×	×	×	1
KIF1B	×	×	×	×	×	●	1
C6orf162	×	×	×	×	×	●	1
KIAA1731	×	×	×	×	×	●	1
YTHDF2	×	×	×	×	×	●	1
LOC93622	×	×	×	×	×	●	1
LOC283267	×	×	×	×	×	●	1
CD58	×	×	×	×	×	●	1
SSX3	×	×	×	×	×	●	1
TOPORS	×	×	×	×	×	●	1
EXOC1	×	×	×	×	×	●	1
LOC100132215	×	×	×	●	×	×	1
KIAA0776	×	×	×	×	×	●	1
BIRC3	×	×	×	×	×	●	1
BRIX1	×	×	×	×	×	●	1
SGK1	×	×	×	×	×	●	1
NUP54	×	×	×	×	×	●	1
RNF166	×	×	×	×	×	●	1
LUC7L2	×	×	×	×	×	●	1
LOC283314	×	×	×	×	×	●	1
RPL19	×	×	×	×	×	●	1
ENTH	×	×	×	×	●	×	1
RNF146	×	×	●	×	×	×	1
ASCC3	×	×	×	×	×	●	1
APBB2	×	●	×	×	×	×	1
NOTCH2NL	×	×	×	×	×	●	1
SSFA2	×	×	×	×	×	●	1
WDR82	×	×	×	×	×	●	1
PMP22	×	×	×	×	×	●	1
GPM6A	×	×	×	×	×	●	1
OSTM1	×	×	×	×	×	●	1
PPP3CA	×	×	×	×	×	●	1
PLEKHA3	×	×	×	×	×	●	1
ANKRD12	×	×	×	×	×	●	1
IRX5	×	×	×	×	×	●	1
ZNRF2	×	×	×	×	×	●	1
YEATS2	×	×	×	×	×	●	1
CYR61	×	×	×	×	×	●	1
EXT2	×	×	×	×	×	●	1
NMT2	×	×	×	×	×	●	1
KCTD5	×	×	×	×	×	●	1
PNN	×	×	×	×	×	●	1
KIAA0907	×	×	×	×	×	●	1
MORF4L2	×	×	×	×	×	●	1
INPP5A	×	×	×	×	×	●	1
SPIN2B	×	×	×	×	×	●	1
GNGT1	×	×	×	×	×	●	1
AP3S1	×	×	×	×	×	●	1
ZDHHC13	×	×	×	×	×	●	1
RGS2	×	×	×	×	×	●	1
C3orf63	×	×	×	×	×	●	1
PPM1A	×	×	×	×	×	●	1
DOCK4	×	×	●	×	×	×	1
KIAA1704	×	×	×	×	×	●	1
LYSMD3	×	×	×	×	×	●	1
METAP2	×	×	×	×	×	●	1
PPP2R2A	×	×	×	×	×	●	1
FZD3	×	×	×	×	×	●	1
PRRC1	×	×	×	×	×	●	1
FLJ25778	×	×	×	×	●	×	1
ARHGAP42	×	×	×	×	×	●	1
GAB2	×	×	×	●	×	×	1
LIMA1	×	×	×	×	×	●	1
PTTG1	×	×	×	×	×	●	1
PIGN	×	×	×	×	×	●	1
WDR73	×	×	×	×	×	●	1
IFIT5	×	×	×	×	×	●	1
ATP6V1B2	×	×	×	×	×	●	1
NUB1	×	×	×	×	×	●	1
TAOK3	×	×	×	×	×	●	1
SLC25A43	×	×	×	×	×	●	1
BRMS1L	×	×	×	×	×	●	1
MRPS10	×	×	×	×	×	●	1
GRHPR	×	×	×	●	×	×	1
TEAD1	×	×	×	●	×	×	1
METTL9	×	×	×	×	×	●	1
MGA	×	×	×	×	×	●	1
TAF7	×	×	×	×	×	●	1
PER2	×	×	×	×	×	●	1
ZNF161	×	×	×	×	●	×	1
MLLT3	×	×	×	×	×	●	1
LIMCH1	×	×	×	×	×	●	1
CYB5A	×	×	×	×	×	●	1
CDKN3	×	×	×	●	×	×	1
UCHL5	×	×	×	×	×	●	1
ZNF202	×	×	×	×	×	●	1
TOR1AIP2	×	×	×	×	×	●	1
DONSON	×	×	×	×	×	●	1
C16orf74	×	×	×	×	×	●	1
TNRC6C	×	×	×	×	×	●	1
SHPRH	×	×	×	×	×	●	1
HSPA4L	×	×	×	×	×	●	1
FAM84B	×	×	×	●	×	×	1
PBRM1	×	×	×	×	×	●	1
INE1	×	×	×	×	×	●	1
ANKRD10	×	×	×	×	×	●	1
XPC	×	×	×	×	×	●	1
KDM5A	×	×	×	×	×	●	1
C20orf108	×	×	×	×	×	●	1
SLC39A9	×	×	×	×	×	●	1
PHLDB2	×	×	×	●	×	×	1
SYDE1	×	×	×	×	×	●	1
TAF15	×	×	×	×	×	●	1
ZNF451	×	×	×	×	×	●	1
GCOM1	×	×	×	×	×	●	1
TBCB	×	×	×	×	×	●	1
SH3BP4	×	×	×	●	×	×	1
NFYC	×	×	×	×	×	●	1
KLHL28	×	×	×	×	×	●	1
PANK2	×	×	×	×	×	●	1
GMNN	×	×	×	×	×	●	1
ADNP2	×	×	×	●	×	×	1
DDX52	×	×	×	×	×	●	1
GUCY1B3	×	×	×	×	×	●	1
ETV1	×	●	×	×	×	×	1
SNX7	×	×	×	×	×	●	1
WDR26	×	×	×	×	×	●	1
SIAH1	×	×	×	×	×	●	1
EBPL	×	×	×	×	×	●	1
KIAA0319L	×	×	×	×	×	●	1
TMSB4X	×	×	×	×	×	●	1
SCAMP1	×	×	×	×	×	●	1
UPF2	×	×	×	×	×	●	1
METTL4	×	×	×	×	×	●	1
RPE	×	×	×	×	×	●	1
ARL4C	×	×	×	×	×	●	1
MMADHC	×	×	×	×	×	●	1
ZNHIT3	×	×	×	×	×	●	1
TRIM24	×	×	×	×	×	●	1
KLF4	×	×	×	×	×	●	1
KIAA0430	×	×	×	×	×	●	1
C14orf1	×	×	×	×	×	●	1
KIAA1841	×	×	×	×	×	●	1
LZTFL1	×	×	×	×	×	●	1
SFRP2	×	×	×	×	×	●	1
ITGA6	×	×	×	×	×	●	1
RAB8B	×	×	×	×	×	●	1
EDEM3	×	×	×	×	×	●	1
BCL11A	×	×	●	×	×	×	1
PABPC1	×	×	×	×	×	●	1
SNRPN	×	×	×	×	×	●	1
GPCPD1	×	×	×	×	×	●	1
MPP7	×	×	×	×	×	●	1
GBA2	×	×	×	×	×	●	1
ARF4	×	×	×	×	×	●	1
C5orf24	×	×	×	×	×	●	1
TM9SF2	×	×	×	×	×	●	1
SGCE	×	×	×	×	×	●	1
TCERG1	×	×	×	×	×	●	1
MCART6	×	×	×	×	×	●	1
ANKRD32	×	×	×	×	×	●	1
RNF145	×	×	×	×	×	●	1
L2HGDH	×	×	×	×	×	●	1
SLC26A2	×	×	×	×	×	●	1
TFEC	×	×	×	×	×	●	1
CDC23	×	×	×	×	×	●	1
PITPNM3	×	×	×	×	×	●	1
ISL1	×	×	×	×	×	●	1
TEX19	×	×	×	×	×	●	1
SOS1	×	×	●	×	×	×	1
RPL37A	×	×	×	×	×	●	1
NETO2	×	×	×	×	×	●	1
CDO1	×	×	×	×	×	●	1
DUSP7	×	●	×	×	×	×	1
CDH2	×	×	×	×	×	●	1
CUL4A	×	×	×	●	×	×	1
PPP1R1C	×	×	×	×	×	●	1
CNOT10	×	×	×	×	×	●	1
IFT80	×	×	×	×	×	●	1
C7orf55	×	×	×	×	×	●	1
CYYR1	×	×	×	×	×	●	1
NUP35	×	×	×	×	×	●	1
UBR2	×	×	×	×	×	●	1
ERAL1	×	×	×	×	×	●	1
SLC35C2	×	×	×	×	×	●	1
LRIG3	×	×	×	×	×	●	1
LOC647979	×	×	×	×	×	●	1
KIF21A	×	×	×	×	×	●	1
UBXN7	×	×	×	●	×	×	1
ARRDC2	×	×	×	×	×	●	1
CLIP3	×	×	×	×	×	●	1
INA	×	×	×	×	×	●	1
PIGS	×	×	×	×	×	●	1
KDM4C	×	×	×	×	×	●	1
MZF1	×	×	×	×	×	●	1
ARCN1	×	×	×	×	×	●	1
ATRN	×	×	×	×	×	●	1
BNIP3L	×	×	×	×	×	●	1
ZMYND11	×	×	×	×	×	●	1
C7orf41	×	×	×	×	×	●	1
HACE1	×	×	×	×	×	●	1
FAM48A	×	×	×	×	×	●	1
DHX15	×	×	×	×	×	●	1
SLMAP	×	×	×	×	×	●	1
PAWR	×	×	×	×	×	●	1
BAT5	×	×	×	×	×	●	1
BRI3BP	×	×	×	×	×	●	1
ZNF701	×	×	×	×	×	●	1
B3GNT1	×	×	×	×	×	●	1
AMD1	×	×	×	×	×	●	1
STX6	×	●	×	×	×	×	1
OXR1	×	×	×	×	×	●	1
MEMO1	×	×	×	×	×	●	1
RAP1BL	×	×	×	×	×	●	1
CRIM1	×	×	×	×	×	●	1
RNF10	×	×	×	●	×	×	1
TRIT1	×	×	×	×	×	●	1
CIAPIN1	×	×	×	×	×	●	1
SLC30A9	×	×	×	×	×	●	1
RAD23B	×	×	×	×	×	●	1
SPTLC1	×	×	×	×	×	●	1
AP1AR	×	×	×	×	×	●	1
NUP153	×	×	×	×	×	●	1
GOLPH3L	×	×	●	×	×	×	1
ADSS	×	×	×	×	×	●	1
SEC62	×	×	×	×	×	●	1
TMEM66	×	×	×	×	×	●	1
ZXDB	×	×	×	×	×	●	1
ZNF37A	×	×	×	×	×	●	1
TRA2B	×	×	×	●	×	×	1
ZNF92	×	×	×	×	×	●	1
VEGFA	×	×	×	×	×	●	1
WBP4	×	×	×	×	×	●	1
CAND1	×	×	×	×	×	●	1
CEP57	×	×	×	×	×	●	1
COPS8	×	×	×	×	×	●	1
COL4A1	×	×	×	×	×	●	1
ZNF91	×	×	×	×	×	●	1
KIAA0101	×	×	×	×	×	●	1
MAPK9	×	×	×	×	×	●	1
ZNF610	×	×	×	×	×	●	1
WDR61	×	×	×	×	×	●	1
NUP210	×	×	×	×	×	●	1
DPY19L2P2	×	×	×	×	×	●	1
NMD3	×	×	×	×	×	●	1
KDSR	×	×	×	×	×	●	1
CREB3L2	×	×	×	×	×	●	1
ORAI1	×	×	×	●	×	×	1
ZFP36	×	×	×	●	×	×	1
SEPT15	×	×	×	×	×	●	1
LOC90246	×	×	×	×	×	●	1
SYTL4	×	×	×	×	×	●	1
DPY19L4	×	×	×	×	×	●	1
ANKRD17	×	×	×	×	×	●	1
CPNE8	×	×	×	×	×	●	1
GABPA	×	×	×	×	×	●	1
HLTF	×	×	×	×	×	●	1
NUDT13	×	×	×	×	×	●	1
SLC25A19	×	×	×	×	×	●	1
PREPL	×	×	×	×	×	●	1
C13orf37	×	×	×	×	×	●	1
SFRS12IP1	×	×	×	×	×	●	1
FOXP2	×	×	×	×	×	●	1
PUS7L	×	×	×	×	×	●	1
MLL5	×	×	×	×	×	●	1
FYTTD1	×	×	×	×	×	●	1
HECTD1	×	×	×	×	×	●	1
ZIC1	×	×	×	●	×	×	1
TADA1	×	×	×	×	×	●	1
SNX6	×	×	×	×	×	●	1
TNKS1BP1	×	×	×	×	×	●	1
CCDC132	×	×	×	●	×	×	1
GRSF1	×	×	×	×	×	●	1
ACOT13	×	×	×	×	×	●	1
KIAA1468	×	×	×	×	×	●	1
NEK6	×	×	×	●	×	×	1
AMOTL1	×	×	×	●	×	×	1
MGC40405	×	×	×	×	●	×	1
ST7L	×	×	×	×	×	●	1
TTC30B	×	×	×	×	×	●	1
WBP5	×	×	×	×	×	●	1
TACC1	×	×	×	×	×	●	1
TAF12	×	×	×	×	×	●	1
KLHL15	×	×	×	●	×	×	1
TMEM67	×	×	×	×	×	●	1
TRPC3	×	×	×	×	×	●	1
RBM33	×	×	×	×	×	●	1
IL28RA	×	×	×	×	×	●	1
RBBP7	×	×	×	×	×	●	1
EPC2	×	×	×	×	×	●	1
CCDC76	×	×	×	×	×	●	1
HAUS5	×	×	×	×	×	●	1
CYP2U1	×	×	×	×	×	●	1
PPP1CC	×	×	×	×	×	●	1
BCAP29	×	×	×	×	×	●	1
C18orf1	×	×	×	×	×	●	1
ABHD4	×	×	×	●	×	×	1
FHL1	×	×	×	×	×	●	1
ITPR1	×	×	×	×	×	●	1
C21orf119	×	×	×	×	×	●	1
AK3	×	×	×	×	×	●	1
LRRC40	×	×	×	×	×	●	1
MEA1	×	×	×	×	×	●	1
DMXL1	×	×	×	×	×	●	1
OTUD1	×	×	×	×	×	●	1
RNF111	×	×	●	×	×	×	1
JAG1	×	×	×	×	×	●	1
LOC653653	×	×	×	×	×	●	1
TMCO7	×	×	×	●	×	×	1
KIAA0895	×	×	×	×	×	●	1
ANAPC7	×	×	×	×	×	●	1
PKIB	×	×	×	×	×	●	1
SLC6A15	×	×	×	×	×	●	1
MEX3B	×	×	●	×	×	×	1
CUTL1	×	×	×	×	●	×	1
C12orf24	×	×	×	×	×	●	1
CNTLN	×	×	×	×	×	●	1
C1orf96	×	×	×	×	×	●	1
ZDHHC5	×	×	×	×	×	●	1
CDKN2AIP	×	×	×	×	×	●	1
PUS7	×	×	×	×	×	●	1
TMEM65	×	×	×	×	×	●	1
IP6K2	×	×	×	×	×	●	1
OTP	×	×	×	×	×	●	1
DDX60	×	×	×	×	×	●	1
ABI2	×	×	×	×	×	●	1
DNAJB4	×	×	×	●	×	×	1
AGPS	×	×	×	×	×	●	1
ZC3H12C	×	×	×	×	×	●	1
PDE7B	×	×	×	×	×	●	1
PWWP2A	×	×	×	×	×	●	1
TCTN3	×	×	×	×	×	●	1
CCND1	×	●	×	×	×	×	1
WDR44	×	×	×	×	×	●	1
ATPIF1	×	×	×	×	×	●	1
CCPG1	×	×	×	×	×	●	1
TTC9	×	×	×	×	×	●	1
SMC2	×	×	×	×	×	●	1
ZNF597	×	×	×	×	×	●	1
ZNF295	×	×	×	×	×	●	1
CPEB2	×	×	×	×	×	●	1
C9orf5	×	●	×	×	×	×	1
ABCA11P	×	×	×	×	×	●	1
AP1S2	×	×	×	×	×	●	1
PDE4D	×	×	×	×	×	●	1
FAM69A	×	×	×	×	×	●	1
ZCCHC11	×	×	×	×	×	●	1
DOPEY1	×	×	×	×	×	●	1
PPP2R5C	×	×	×	×	×	●	1
PJA2	×	×	×	×	×	●	1
ABTB2	×	×	×	×	×	●	1
LOC401397	×	×	×	×	×	●	1
NUDT4	×	●	×	×	×	×	1
METTL8	×	×	×	×	×	●	1
PDE4B	×	×	×	×	×	●	1
TXNDC9	×	×	×	×	×	●	1
ACYP1	×	×	×	×	×	●	1
SRPK2	×	×	×	×	×	●	1
ATF7IP2	×	×	×	×	×	●	1
CD24	×	×	×	×	×	●	1
PLD2	×	×	×	×	×	●	1
KRCC1	×	×	×	×	×	●	1
LRP2BP	×	×	×	●	×	×	1
FAM122C	×	×	×	×	×	●	1
NHP2L1	×	×	×	×	×	●	1
PTEN	×	×	×	×	×	●	1
LAPTM4A	×	×	×	×	×	●	1
ALS2CR8	×	×	×	×	×	●	1
PTPN21	×	×	×	×	×	●	1
PODXL	×	×	×	×	×	●	1
SESN3	×	×	×	×	×	●	1
C15orf41	×	×	×	×	×	●	1
SEC22A	×	×	×	●	×	×	1
DOCK10	×	×	×	×	×	●	1
LIMK1	×	×	×	×	×	●	1
PTP4A1	×	×	×	×	×	●	1
RIF1	×	×	×	×	×	●	1
AXIN2	×	×	×	×	×	●	1
F3	×	×	×	×	×	●	1
PHTF2	×	×	×	×	×	●	1
TRPC1	×	×	×	×	×	●	1
SELK	×	×	×	×	×	●	1
NR2C2	×	×	×	×	×	●	1
HSD17B4	×	×	×	×	×	●	1
CRYM	×	×	×	×	×	●	1
MICB	×	×	×	×	×	●	1
C4orf29	×	×	×	×	×	●	1
MTMR6	×	×	×	×	×	●	1
EPRS	×	×	×	×	×	●	1
ITSN1	×	×	×	×	×	●	1
LIN28B	×	×	×	×	×	●	1
Count(TargetGene)	378	290	228	152	210	1513
