# Supplementary material for: An miRNA-mRNA integrative analysis in human placentas and mice: role of the Smad2/miR-155-5p axis in the development of fetal growth restriction
Source: Front Bioeng Biotechnol. 2023 May 18;11:1159805. doi: 10.3389/fbioe.2023.1159805 (PMC10233019; doi:10.3389/fbioe.2023.1159805)
Supplement: Supplementary file 2 [file Table2.XLS]

## Sheet: DEGs
Gene name	LogFC	AveExpr	P value
F5	-0.83043	11.834	4.874e-16
ORMDL1	-0.398091	10.7947	7.74828e-16
TIGD2	-0.471251	10.1316	3.71559e-15
TFDP2	-0.548213	10.5003	2.62044e-14
DFNA5	-0.562187	10.6235	3.46039e-14
AGL	-0.627548	10.3214	6.79367e-14
YME1L1	-0.291024	11.9408	2.81731e-13
ZNF217	-0.364636	10.9436	3.32003e-13
C1GALT1	-0.619795	11.2333	5.93975e-13
KCTD3	-0.456259	10.7002	7.48298e-13
EFEMP1	-0.431179	13.2802	8.03927e-13
NF1	-0.339876	10.005	8.36754e-13
PMPCB	-0.299697	10.7716	1.06891e-12
ETFA	-0.404887	11.4401	1.39234e-12
PLAC1	-0.715326	13.173	1.53488e-12
FAM49A	-0.333437	11.2518	1.58566e-12
PTDSS1	-0.436076	10.0484	1.82138e-12
TMEM40	-0.425677	11.2443	2.13197e-12
RPL15	-0.368872	13.1223	2.06623e-12
NGLY1	-0.3159	9.73748	2.06168e-12
ANXA5	-0.300452	13.8251	2.56433e-12
CDH1	-0.452527	12.1598	2.92314e-12
TBK1	-0.304192	11.2913	2.83023e-12
UCHL3	-0.313761	11.0406	4.27341e-12
YES1	-0.264436	11.3577	5.23039e-12
APLN	-0.652961	9.62373	5.81279e-12
IRF6	-0.390317	9.69693	7.81944e-12
GSTA3	-0.72567	10.3597	9.1726e-12
FBN2	-0.583371	13.3472	9.77014e-12
PSMD1	-0.264191	11.6096	9.98487e-12
RPS6KA5	-0.462097	10.8814	2.25154e-11
LRP2	-0.567693	10.2384	2.98549e-11
ZNF600	-0.462537	9.30682	3.38978e-11
CAST	-0.386188	12.1591	4.57233e-11
IDE	-0.317504	9.61661	4.55365e-11
SOD1	-0.530607	12.6377	6.19859e-11
GRSF1	-0.244963	10.129	7.54758e-11
MAL2	-0.443228	10.5469	7.87328e-11
ALDH7A1	-0.555816	10.6425	1.06496e-10
RASSF6	-0.629478	8.55462	1.2229e-10
PUM2	-0.270093	11.7321	1.21002e-10
SORBS1	-0.41121	10.8916	1.49961e-10
NACA	-0.243153	12.6161	1.48963e-10
MAT2B	-0.310232	10.0508	1.86215e-10
ZDHHC17	-0.312137	10.4502	1.9716e-10
TEX10	-0.291063	10.6911	2.55871e-10
SLC20A1	-0.51624	12.6341	2.74119e-10
TRIM33	-0.255348	11.842	2.86137e-10
MUC15	-0.76975	12.7535	3.14652e-10
PSMA3	-0.361617	11.2901	3.25876e-10
FBN1	-0.482496	12.2423	3.71989e-10
TFCP2L1	-0.361249	9.47583	3.95771e-10
ACTR10	-0.269964	10.907	3.88601e-10
SMYD2	-0.420509	9.54631	4.118e-10
FBXO25	-0.438823	9.86659	4.40771e-10
GDAP2	-0.22304	10.125	4.70813e-10			0.870551
OSBPL11	-0.377656	9.68489	4.85545e-10
MRE11A	-0.435025	8.49061	5.48757e-10
DSC3	-0.595494	9.8783	7.0065e-10
EXTL2	-0.505896	9.60617	7.59491e-10
DPM1	-0.264599	11.5377	7.61121e-10
HERC4	-0.333269	9.7559	9.13176e-10
CNOT7	-0.327945	10.9919	1.10861e-09
SLU7	-0.300928	10.0247	1.18238e-09
SLC26A2	-0.476222	10.8096	1.49421e-09
SMPDL3A	-0.405276	10.7254	1.49412e-09
NEDD4	-0.445073	9.53422	1.75841e-09
GMFB	-0.327284	11.1514	1.89805e-09
BCLAF1	-0.254214	11.7318	2.21238e-09
FDFT1	-0.327955	11.8361	2.25551e-09
GGPS1	-0.260291	9.281	2.48265e-09
PSMA1	-0.267138	11.8816	2.58305e-09
CSE1L	-0.261515	11.6656	2.80604e-09
FAM3C	-0.340432	11.1933	3.96438e-09
YWHAZ	-0.23401	13.275	4.05519e-09
TMEM39A	-0.250338	10.8919	4.5996e-09
USP10	-0.286518	11.0691	4.83342e-09
PRKRIR	-0.303091	10.2592	5.46629e-09
CDK7	-0.375404	10.0441	5.66314e-09
CDC42SE1	-0.220537	11.8755	6.83702e-09
RNF141	-0.40882	9.51424	7.12999e-09
TARBP1	-0.358598	9.58953	7.22122e-09
RAB11FIP2	-0.257782	10.2817	7.33327e-09
MTA3	-0.300338	9.29081	7.6077e-09
CSTF3	-0.240233	9.11708	8.25245e-09
BBX	-0.260634	11.7151	9.55476e-09
SUZ12	-0.290688	11.4549	1.00265e-08
TOMM22	-0.361187	10.0441	1.24085e-08
SUGT1	-0.284569	10.2066	1.25449e-08
ZNF552	-0.422652	8.58232	1.52503e-08
PSMA4	-0.364478	11.8689	1.64331e-08
PAK1	-0.37385	11.4961	1.82593e-08
DIAPH2	-0.289244	10.9672	1.85807e-08
CHORDC1	-0.422938	9.99698	2.13715e-08
NDUFS1	-0.219816	10.9217	2.12237e-08
ST3GAL6	-0.339868	11.1076	2.23543e-08
DBT	-0.329473	9.32927	2.32584e-08
NUP133	-0.253562	10.1001	2.33106e-08
NDUFB5	-0.282221	11.0389	2.62059e-08
PTPN3	-0.573442	9.85885	2.76874e-08
SLC16A4	-0.459734	12.2893	2.80194e-08
TOPBP1	-0.202832	10.2147	2.93702e-08
PLEKHF2	-0.306031	9.68479	3.0501e-08
RARS	-0.251201	10.7104	3.2186e-08
IDH1	-0.398296	11.5882	3.32139e-08
MGEA5	-0.280663	11.2001	3.39596e-08
PHF3	-0.277544	10.8573	3.45757e-08
SEC24B	-0.208267	11.032	3.69719e-08
CEPT1	-0.24889	11.0806	3.81794e-08
RAD23B	-0.217671	10.8247	3.80833e-08
SNX3	-0.233901	11.6237	3.94977e-08
ADNP	-0.266876	10.9362	4.06462e-08
ARL6IP5	-0.32993	13.0439	4.63517e-08
GABARAPL1	-0.338914	12.6009	4.78351e-08
USP8	-0.322596	10.5092	4.73754e-08
PSMC6	-0.257972	11.1726	5.66047e-08
LGALS13	-0.577987	12.1458	6.09276e-08
ADAMTS6	-0.479124	10.8429	6.11404e-08
PPP2R3A	-0.422308	9.10504	6.09587e-08
TOMM20	-0.302521	10.3125	5.99726e-08
HSD17B1	-0.468225	13.2447	6.36829e-08
NKTR	-0.279912	10.3147	6.36663e-08
PPP1CC	-0.212168	11.9251	6.51619e-08
PSMD14	-0.269283	10.6852	7.03864e-08
PIP5K1B	-0.398598	9.65539	7.42488e-08
FXR1	-0.247898	10.5596	7.42922e-08
RNF13	-0.222253	11.5222	7.97001e-08
TFG	-0.231626	12.0492	8.07259e-08
PMAIP1	-0.424392	9.06375	8.1631e-08
PARN	-0.221181	10.3917	9.73947e-08
OCIAD1	-0.247427	10.5688	9.94408e-08
DHCR24	-0.560928	10.6277	1.05589e-07
ZNF462	-0.345315	9.88744	1.12287e-07
HSF2	-0.291637	8.99609	1.12988e-07
ACPP	-0.522813	9.384	1.1743e-07
BTBD3	-0.294992	11.0921	1.16973e-07
SLC41A2	-0.528012	10.5956	1.2299e-07
LRBA	-0.296345	9.62375	1.22201e-07
WBP5	-0.294775	11.2793	1.23614e-07
NAALAD2	-0.47321	7.87459	1.28469e-07
SLC38A1	-0.351892	13.4988	1.30414e-07
MYH10	-0.359124	10.6262	1.31908e-07
SYAP1	-0.252747	10.0065	1.35316e-07
LRPAP1	-0.279211	13.0912	1.43885e-07
STX7	-0.376594	10.9978	1.4989e-07
MAGED1	-0.335085	12.0226	1.629e-07
DIRC2	-0.279115	12.5406	1.69833e-07
RDX	-0.3124	12.1258	1.71646e-07
EXOSC8	-0.277897	9.46402	1.72425e-07
AZI2	-0.287306	10.224	1.80326e-07
LGR4	-0.341567	11.8365	2.02375e-07
SENP6	-0.27629	10.2457	2.01802e-07
IFNAR1	-0.330296	9.17472	2.05431e-07
MAP4K3	-0.285339	11.3033	2.08427e-07
AHSA2	-0.405183	10.3313	2.1483e-07
PGAP1	-0.573951	7.95627	2.19988e-07
MYLIP	-0.349752	12.5989	2.19867e-07
ATP6V1E1	-0.211026	12.0304	2.23382e-07
GCLM	-0.346681	9.33119	2.2577e-07
SLC27A2	-0.633771	10.1156	2.47081e-07
ABCG2	-0.584402	11.1618	2.50464e-07
CPT2	-0.275133	9.71641	2.62183e-07
AKT3	-0.352446	9.68028	2.68159e-07
SLC6A4	-0.347669	10.3345	2.88383e-07
RAB14	-0.24996	11.2607	3.02581e-07
ZBTB24	-0.282561	9.31362	3.07951e-07
PIK3R4	-0.258753	9.60373	3.20972e-07
CLEC1A	-0.324302	11.1099	3.42579e-07
HSPBAP1	-0.253409	9.92092	3.92552e-07
PSPC1	-0.304787	10.6567	4.09822e-07
CALU	-0.331092	12.4406	4.21018e-07
SMAD2	-0.206471	10.3359	4.18279e-07
MRPL15	-0.297805	10.3459	4.518e-07
WDR26	-0.219471	10.4099	4.77209e-07
ANXA2	-0.206087	13.2176	4.78188e-07
DDX1	-0.200423	11.6458	4.77629e-07
SHOC2	-0.202038	11.0362	4.85539e-07
PAWR	-0.303437	10.2677	4.9772e-07
