# Supplementary material for: An miRNA-mRNA integrative analysis in human placentas and mice: role of the Smad2/miR-155-5p axis in the development of fetal growth restriction
Source: Front Bioeng Biotechnol. 2023 May 18;11:1159805. doi: 10.3389/fbioe.2023.1159805 (PMC10233019; doi:10.3389/fbioe.2023.1159805)
Supplement: Supplementary file 4 [file Table4.XLSX]

## Sheet: Sheet1
Gene name	P value	LogFC	AveExpr
hsa-mir-633	0.000219993	-0.567043	2.73477
hsa-mir-4261	0.0047491	-0.500983	3.21743
hsa-mir-548m	0.0220438	-0.482501	2.28371
hsa-mir-518c	0.00117546	-0.480134	3.31897
hsa-let-7c	0.0152436	-0.47434	3.4629
hsa-mir-3925	0.0291932	-0.473272	2.68589
hsa-mir-920	0.0289375	-0.467292	2.78209
hsa-mir-1204	0.0274633	-0.457691	2.7793
hsa-mir-1324	0.00492628	-0.455275	2.58651
hsa-mir-548j	0.00598042	-0.446458	2.78369
hsa-mir-1265	0.00216173	-0.436447	3.42267
hsa-mir-378b	0.0203885	-0.434771	2.67985
hsa-mir-3915	0.0434824	-0.420746	2.41835
hsa-mir-2278	0.0309411	-0.417872	2.76094
hsa-mir-3922	0.0126147	-0.416584	3.36238
hsa-mir-3620	0.013141	-0.40532	3.23035
hsa-mir-613	0.0233089	-0.397721	2.57805
hsa-mir-3153	0.00611733	-0.388699	4.06024
hsa-mir-578	0.0110288	-0.378091	3.11971
hsa-mir-300	0.00290846	-0.375499	2.90749
hsa-mir-3942	0.0282199	-0.375337	2.83532
hsa-mir-567	0.0288517	-0.372458	2.91065
hsa-mir-2114	0.0058466	-0.372271	3.478
hsa-mir-645	0.020645	-0.36193	2.72712
hsa-mir-1286	0.0196106	-0.35519	2.52445
hsa-mir-132	0.0179328	-0.354355	3.669
hsa-mir-301b	0.0272939	-0.340083	2.51432
hsa-mir-3145	0.028056	-0.339438	2.66802
hsa-mir-4284	0.049224	-0.33285	3.99459
hsa-mir-937	0.00994994	-0.330185	3.24691
hsa-mir-2116	0.0148474	-0.327955	3.29191
hsa-mir-4285	0.021304	-0.322857	3.73442
hsa-mir-489	0.0340833	-0.321124	3.75988
hsa-mir-4292	0.0404231	-0.319474	2.96718
hsa-mir-642b	0.0496076	-0.313959	3.33387
hsa-mir-648	0.0251419	-0.312432	2.84769
hsa-mir-575	0.0246884	-0.311509	3.03816
hsa-mir-3124	0.0368628	-0.30498	3.28549
hsa-mir-16-2	0.0264481	-0.302565	3.49666
hsa-mir-642a	0.0434599	-0.300563	2.76295
hsa-mir-3923	0.0231683	0.300762	2.51591
hsa-mir-378c	0.0354108	0.306424	3.03526
hsa-mir-155	0.0334509	0.306778	3.25299
hsa-mir-3928	0.0267924	0.310671	2.59604
hsa-mir-212	0.0190323	0.320255	3.14828
hsa-mir-3937	0.013187	0.32085	3.53476
hsa-mir-375	0.0450729	0.32608	3.00808
hsa-mir-1915	0.0452596	0.337202	3.66323
hsa-mir-3136	0.00920993	0.339717	2.92696
hsa-mir-561	0.0375084	0.341198	2.72716
hsa-mir-3658	0.000787339	0.341867	3.64374
hsa-mir-138-2	0.0471271	0.344358	2.78609
hsa-mir-3939	0.0426567	0.353784	2.89146
hsa-mir-4330	0.010481	0.357504	3.18906
hsa-mir-133b	0.00804819	0.358954	2.89654
hsa-mir-1267	0.00173572	0.361929	2.78368
hsa-mir-1238	0.0381267	0.369449	3.36048
hsa-mir-302a	0.0138733	0.373197	2.63279
hsa-mir-3185	0.0242499	0.373884	4.11963
hsa-mir-198	0.0147363	0.380553	2.73099
hsa-mir-3161	0.0153347	0.386498	2.7105
hsa-mir-1911	0.03135	0.39463	3.06722
hsa-mir-3936	0.00276669	0.399155	2.68769
hsa-mir-593	0.0225017	0.402932	3.41243
hsa-mir-552	0.0326745	0.406851	2.77939
hsa-mir-3128	0.0209403	0.407216	3.03699
hsa-mir-1288	0.0173551	0.414299	2.73068
hsa-mir-3668	0.0168803	0.431595	1.97568
hsa-mir-186	0.0277604	0.436475	2.08228
hsa-mir-888	0.00434021	0.438607	2.61414
hsa-mir-33a	0.02108	0.450273	2.72421
hsa-mir-429	0.0278557	0.474198	2.47332
hsa-mir-610	0.0180982	0.48154	2.75449
hsa-mir-598	0.00733763	0.488554	2.68743
hsa-mir-632	0.0355884	0.493112	2.65335
hsa-mir-3171	0.00181301	0.50837	2.14912
hsa-mir-758	0.000609989	0.74102	2.79676
hsa-mir-889	0.00586915	0.777438	3.0578
hsa-mir-1236	0.00780438	0.96129	2.56793
